# Supplementary material for: Prediction of the Miscibility of PBAT/PLA Blends
Source: Polymers (Basel). 2021 Jul 16;13(14):2339. doi: 10.3390/polym13142339 (PMC8309548; doi:10.3390/polym13142339)
Supplement: Supplementary file 1 [file polymers-13-02339-s001.zip]

Archive with 1 entries (1 files):
- polymers-1286904-supplementary.xlsx
