# Supplementary material for: Prediction of the Miscibility of PBAT/PLA Blends
Source: Polymers (Basel). 2021 Jul 16;13(14):2339. doi: 10.3390/polym13142339 (PMC8309548; doi:10.3390/polym13142339)
Supplement: Supplementary file 1 [file polymers-13-02339-s001.zip › polymers-1286904-supplementary.xlsx]

## Sheet: vanKrevelen
Group contribution "Van Krevelen"								Van Krevelen 2009 properties of polymers, Elsevier	7.3.4.1 Method of Hoftyzer and Van Krevelen (1976)
PBAT	assume BT/BA = 50/50					PLA	structure from dimer
M(repeat unit of PBAT) [g/mol]	420	M(repeat unit of PBT) [g/mol]	220	M(repeat unit of PBA) [g/mol]	200	M(repeat unit of PLA) [g/mol]	72
PBAT (Ecoflex F Blend C1200, BASF) density [g/cm3]	1.26	PBT density [g/cm3]	1.38	PBA density [g/cm3]	1.02	PLA (Ingeo Biopolymer 2003D) density [g/cm3]	1.24
V(molar volume PBAT) [cm3/mol]	333.333	V(molar volume PBT) [cm3/mol]	159.42	V(molar volume PBA) [cm3/mol]	196.078	V(molar volume PLA) [cm3/mol]	58.0645
				number in PBAT	number in PBT	number in PBA	number in PLA
Structural group	Fdi	Fpi	Ehi
–CH3	420	0	0				1
–CH2–	270	0	0	12	4	8
>CH–	80	0	0				1
phenylene	1270	110	0	1	1
–COO–	390	490	7000	4	2	2	1
Equation
	δd	δp	δh	δ (total)	difference to PLA
alternating PBAT	18.21	5.88925	9.16515	21.22	0.562988
PBT	19.6336	6.18588	9.37114	22.6178
PBA	14.994	4.998	8.44985	17.9221
PLA	15.3278	8.43889	10.9798	20.657
Summary
BT-rich PBAT	between 21.22 and 22.62
BA-rich PBAT	between 17.92 and 21.22
PLA	20.66
Autor	Shen Su (Mr.)
Email address	shen.su@ruhr-uni-bochum.de					0		CAS (PBA)	25103-87-1

## Sheet: Hoy
Group contribution "Hoy"										Van Krevelen 2009 properties of polymers, Elsevier	7.3.4.2. Method of Hoy (1985, 1989)
	PBAT	assume BT/BA = 50/50				PLA	structure from dimer
B value	277
					number in PBAT	number in PBT	number in PBA	number in PLA
Structural group	Ft	Fp	V	∆t(p)
–CH3	303.5	0	21.548	0.0266				1
–CH2–	269	0	15.553	0.02	12	4	8
>CH–	176	0	9.577	0.0131				1
phenylene	83	-34	0	0.006	1	1
–COO–	640	528	23.728	0.0497	4	2	2	1
alternating PBAT	5871	2078	281.548	0.4448
PBT	2439	1022	109.668	0.1854
PBA	3432	1056	171.88	0.2594
PLA	1119.5	528	54.853	0.0894
alternating PBAT		PBT		PBA		PLA
α(P)	1.22753	α(P)	1.31356	α(P)	1.17264	α(P)	1.26636
alternating PBAT		PBT		PBA		PLA
n	1.1241	n	2.69687	n	1.92753	n	5.59284
alternating PBAT		PBT		PBA		PLA
δt	21.7278	δt	23.1764	δt	20.8035	δt	21.312
alternating PBAT		PBT		PBA		PLA
δp	11.4298	δp	12.8228	δp	10.4401	δp	12.7277
alternating PBAT		PBT		PBA		PLA
δh	9.35453	δh	11.3236	δh	7.98229	δh	9.77422
alternating PBAT		PBT		PBA		PLA
δd	15.9358	δd	15.6365	δd	16.1268	δd	14.024
	δd	δp	δh	δ (total)
alternating PBAT	15.9358	11.4298	9.35453	21.7278
PBT	15.6365	12.8228	11.3236	23.1764
PBA	16.1268	10.4401	7.98229	20.8035
PLA	14.024	12.7277	9.77422	21.312
Autor	Shen Su (Mr.)
Email address	shen.su@ruhr-uni-bochum.de

## Sheet: Flory-Huggins
R	T	δPBAT-δPLA	ρ	Mn(PBAT)	Mn(PLA)	Blend	Mmonomer(PBAT)	Mmonomer(PLA)	VPBAT	VPLA	ɸPBAT	lnɸPBAT	ɸPLA	lnɸPLA	∆GM/RTV (Mn52/127)	∆GM/RTV (Mn52/60)	∆GM/RTV (Mn52/30)	∆GM/RTV (Mn30/30)		1	[Mpa] =	1000000	[kg/ms2]		ɸPBAT	T [K] (Mn52/127)	T [K] (Mn52/60)	T [K] (Mn52/30)	T [K] (Mn30/30)		Jost 2015 Blending PHBV with PLA for packaging applications, Chem. Biochem. Eng.
kgm2/s2molK	K	MPa1/2	kg/m3	kg/mol	kg/mol		kg/mol	kg/mol	m3/mol	m3/mol
8.31	296	0.49	1250	52.1	127	Mn52/127	420	72	0.04168	0.1016
				52.1	60	Mn52/60			0.04168	0.048
				52.1	30	Mn52/30			0.04168	0.024	0.01	-4.60517	0.99	-0.0100503	-0.236468	-0.345825	-0.553113	-1.36705							0.01	23.9857	23.8757	23.6699	13.7299
				30	30	Mn30/30			0.024	0.024	0.02	-3.91202	0.98	-0.0202027	-0.15886	-0.376464	-0.788936	-2.17178							0.02	47.7703	47.3315	46.5214	27.1824
											0.03	-3.50656	0.97	-0.0304592	0.0257689	-0.298959	-0.914489	-2.77377							0.03	71.3501	70.3656	68.5723	40.3576
											0.04	-3.21888	0.96	-0.040822	0.273416	-0.157304	-0.973744	-3.2494							0.04	94.7214	92.9765	89.8396	53.2554
											0.05	-2.99573	0.95	-0.0512933	0.563188	0.0276211	-0.987559	-3.63494							0.05	117.88	115.162	110.34	65.8758
											0.06	-2.81341	0.94	-0.0618754	0.882784	0.243527	-0.9682	-3.95171							0.06	140.823	136.922	130.09	78.2189
											0.07	-2.65926	0.93	-0.0725707	1.22408	0.482301	-0.923756	-4.2138							0.07	163.546	158.253	149.105	90.2845
											0.08	-2.52573	0.92	-0.0833816	1.5813	0.738185	-0.859962	-4.43121							0.08	186.044	179.154	167.401	102.073
											0.09	-2.40795	0.91	-0.0943107	1.95014	1.00688	-0.781092	-4.61139							0.09	208.314	199.623	184.992	113.584
											0.1	-2.30259	0.9	-0.105361	2.32726	1.28506	-0.690452	-4.76012							0.1	230.351	219.658	201.893	124.817
											0.11	-2.20727	0.89	-0.116534	2.70997	1.57006	-0.590673	-4.88201							0.11	252.151	239.259	218.118	135.774
											0.12	-2.12026	0.88	-0.127833	3.09611	1.85972	-0.483892	-4.9808							0.12	273.71	258.422	233.681	146.452
											0.13	-2.04022	0.87	-0.139262	3.48387	2.15224	-0.371882	-5.05963							0.13	295.022	277.147	248.596	156.854
											0.14	-1.96611	0.86	-0.150823	3.87171	2.44611	-0.25613	-5.1211							0.14	316.083	295.431	262.874	166.978
											0.15	-1.89712	0.85	-0.162519	4.25832	2.74003	-0.137904	-5.16746							0.15	336.888	313.272	276.529	176.825
											0.16	-1.83258	0.84	-0.174353	4.64257	3.03289	-0.0182918	-5.20064							0.16	357.432	330.67	289.573	186.394
											0.17	-1.77196	0.83	-0.18633	5.02348	3.32371	0.101764	-5.22233							0.17	377.71	347.622	302.018	195.686
											0.18	-1.7148	0.82	-0.198451	5.40018	3.61164	0.221439	-5.23399							0.18	397.717	364.126	313.876	204.7
											0.19	-1.66073	0.81	-0.210721	5.77188	3.89593	0.340009	-5.23693							0.19	417.447	380.181	325.159	213.438
											0.2	-1.60944	0.8	-0.223144	6.13792	4.17589	0.456835	-5.23232							0.2	436.895	395.784	335.876	221.897
											0.21	-1.56065	0.79	-0.235722	6.49766	4.45094	0.571348	-5.22117							0.21	456.055	410.935	346.04	230.08
											0.22	-1.51413	0.78	-0.248461	6.85056	4.72054	0.683042	-5.20443							0.22	474.921	425.63	355.66	237.985
											0.23	-1.46968	0.77	-0.261365	7.1961	4.98419	0.791465	-5.18291							0.23	493.487	439.868	364.747	245.613
											0.24	-1.42712	0.76	-0.274437	7.53384	5.24146	0.896213	-5.15739							0.24	511.747	453.648	373.311	252.963
											0.25	-1.38629	0.75	-0.287682	7.86335	5.49195	0.99692	-5.12854							0.25	529.695	466.967	381.362	260.036
											0.26	-1.34707	0.74	-0.301105	8.18425	5.7353	1.09326	-5.09699							0.26	547.324	479.824	388.909	266.832
											0.27	-1.30933	0.73	-0.314711	8.49618	5.97117	1.18494	-5.06329							0.27	564.627	492.216	395.961	273.35
											0.28	-1.27297	0.72	-0.328504	8.79883	6.19925	1.27169	-5.02798							0.28	581.597	504.142	402.528	279.591
											0.29	-1.23787	0.71	-0.34249	9.0919	6.41928	1.35328	-4.99152							0.29	598.229	515.6	408.618	285.554
											0.3	-1.20397	0.7	-0.356675	9.3751	6.631	1.42949	-4.95434							0.3	614.513	526.588	414.24	291.24
											0.31	-1.17118	0.69	-0.371064	9.64819	6.83417	1.50013	-4.91684							0.31	630.443	537.104	419.403	296.649
											0.32	-1.13943	0.68	-0.385662	9.91092	7.02858	1.56503	-4.87937							0.32	646.01	547.145	424.114	301.781
											0.33	-1.10866	0.67	-0.400478	10.1631	7.21403	1.62403	-4.84228							0.33	661.208	556.711	428.382	306.635
											0.34	-1.07881	0.66	-0.415515	10.4045	7.39033	1.677	-4.80587							0.34	676.027	565.799	432.215	311.211
											0.35	-1.04982	0.65	-0.430783	10.6349	7.55733	1.72381	-4.77041							0.35	690.459	574.407	435.619	315.51
											0.36	-1.02165	0.64	-0.446287	10.8541	7.71487	1.76438	-4.73615							0.36	704.496	582.533	438.604	319.532
											0.37	-0.994252	0.63	-0.462035	11.062	7.86281	1.79859	-4.70333							0.37	718.129	590.176	441.175	323.277
											0.38	-0.967584	0.62	-0.478036	11.2585	8.00101	1.82639	-4.67215							0.38	731.348	597.332	443.34	326.744
											0.39	-0.941609	0.61	-0.494296	11.4433	8.12937	1.84769	-4.64281							0.39	744.144	604	445.106	329.934
											0.4	-0.916291	0.6	-0.510826	11.6164	8.24778	1.86246	-4.61548							0.4	756.507	610.179	446.48	332.846
											0.41	-0.891598	0.59	-0.527633	11.7776	8.35613	1.87065	-4.5903							0.41	768.427	615.866	447.469	335.481
											0.42	-0.867501	0.58	-0.544727	11.9268	8.45435	1.87223	-4.56742							0.42	779.894	621.058	448.078	337.839
											0.43	-0.84397	0.57	-0.562119	12.0639	8.54235	1.86718	-4.54696							0.43	790.896	625.754	448.315	339.919
											0.44	-0.820981	0.56	-0.579818	12.1888	8.62006	1.85551	-4.52902							0.44	801.424	629.953	448.186	341.722
											0.45	-0.798508	0.55	-0.597837	12.3013	8.68742	1.8372	-4.51369							0.45	811.464	633.651	447.696	343.248
											0.46	-0.776529	0.54	-0.616186	12.4015	8.74438	1.81229	-4.50105							0.46	821.006	636.846	446.851	344.496
											0.47	-0.755023	0.53	-0.634878	12.4891	8.79089	1.78078	-4.49115							0.47	830.038	639.537	445.659	345.467
											0.48	-0.733969	0.52	-0.653926	12.5643	8.82692	1.74272	-4.48405							0.48	838.546	641.721	444.123	346.16
											0.49	-0.71335	0.51	-0.673345	12.6267	8.85243	1.69814	-4.47977							0.49	846.517	643.397	442.25	346.576
											0.5	-0.693147	0.5	-0.693147	12.6765	8.8674	1.64712	-4.47835							0.5	853.939	644.562	440.045	346.715
											0.51	-0.673345	0.49	-0.71335	12.7136	8.87181	1.5897	-4.47977							0.51	860.797	645.213	437.513	346.576
											0.52	-0.653926	0.48	-0.733969	12.7378	8.86566	1.52597	-4.48405							0.52	867.078	645.35	434.661	346.16
											0.53	-0.634878	0.47	-0.755023	12.7491	8.84894	1.45601	-4.49115							0.53	872.765	644.968	431.492	345.467
											0.54	-0.616186	0.46	-0.776529	12.7476	8.82166	1.37992	-4.50105							0.54	877.843	644.068	428.011	344.496
											0.55	-0.597837	0.45	-0.798508	12.7331	8.78383	1.29782	-4.51369							0.55	882.298	642.645	424.225	343.248
											0.56	-0.579818	0.44	-0.820981	12.7057	8.73546	1.20981	-4.52902							0.56	886.111	640.698	420.137	341.722
											0.57	-0.562119	0.43	-0.84397	12.6652	8.6766	1.11604	-4.54696							0.57	889.267	638.225	415.752	339.919
											0.58	-0.544727	0.42	-0.867501	12.6118	8.60727	1.01664	-4.56742							0.58	891.747	635.223	411.075	337.839
											0.59	-0.527633	0.41	-0.891598	12.5453	8.52751	0.91178	-4.5903							0.59	893.534	631.691	406.11	335.481
											0.6	-0.510826	0.4	-0.916291	12.4657	8.43738	0.801628	-4.61548							0.6	894.607	627.625	400.862	332.846
											0.61	-0.494296	0.39	-0.941609	12.3731	8.33694	0.68637	-4.64281							0.61	894.948	623.024	395.335	329.934
											0.62	-0.478036	0.38	-0.967584	12.2674	8.22625	0.566209	-4.67215							0.62	894.536	617.886	389.533	326.744
											0.63	-0.462035	0.37	-0.994252	12.1486	8.10539	0.441362	-4.70333							0.63	893.349	612.207	383.46	323.277
											0.64	-0.446287	0.36	-1.02165	12.0168	7.97445	0.312063	-4.73615							0.64	891.366	605.986	377.121	319.532
											0.65	-0.430783	0.35	-1.04982	11.872	7.83352	0.178567	-4.77041							0.65	888.565	599.22	370.519	315.51
											0.66	-0.415515	0.34	-1.07881	11.7141	7.68271	0.0411458	-4.80587							0.66	884.92	591.907	363.659	311.211
											0.67	-0.400478	0.33	-1.10866	11.5432	7.52215	-0.0999053	-4.84228							0.67	880.408	584.044	356.544	306.635
											0.68	-0.385662	0.32	-1.13943	11.3594	7.35196	-0.244269	-4.87937							0.68	875.003	575.63	349.178	301.781
											0.69	-0.371064	0.31	-1.17118	11.1627	7.17229	-0.391604	-4.91684							0.69	868.678	566.662	341.564	296.649
											0.7	-0.356675	0.3	-1.20397	10.9531	6.98329	-0.541541	-4.95434							0.7	861.406	557.137	333.706	291.24
											0.71	-0.34249	0.29	-1.23787	10.7307	6.78514	-0.693681	-4.99152							0.71	853.157	547.053	325.609	285.554
											0.72	-0.328504	0.28	-1.27297	10.4955	6.57804	-0.847593	-5.02798							0.72	843.902	536.407	317.274	279.591
											0.73	-0.314711	0.27	-1.30933	10.2477	6.36219	-1.00281	-5.06329							0.73	833.61	525.198	308.706	273.35
											0.74	-0.301105	0.26	-1.34707	9.98723	6.13782	-1.15883	-5.09699							0.74	822.247	513.422	299.908	266.832
											0.75	-0.287682	0.25	-1.38629	9.71431	5.90519	-1.3151	-5.12854							0.75	809.78	501.077	290.883	260.036
											0.76	-0.274437	0.24	-1.42712	9.42901	5.66457	-1.47102	-5.15739							0.76	796.174	488.161	281.635	252.963
											0.77	-0.261365	0.23	-1.46968	9.13144	5.41626	-1.62594	-5.18291							0.77	781.392	474.671	272.166	245.613
											0.78	-0.248461	0.22	-1.51413	8.82174	5.16061	-1.77914	-5.20443							0.78	765.394	460.605	262.48	237.985
											0.79	-0.235722	0.21	-1.56065	8.50008	4.89799	-1.92984	-5.22117							0.79	748.141	445.959	252.579	230.08
											0.8	-0.223144	0.2	-1.60944	8.16661	4.62881	-2.07718	-5.23232							0.8	729.591	430.732	242.468	221.897
											0.81	-0.210721	0.19	-1.66073	7.82155	4.35352	-2.22021	-5.23693							0.81	709.7	414.921	232.148	213.438
											0.82	-0.198451	0.18	-1.7148	7.46511	4.07265	-2.35785	-5.23399							0.82	688.421	398.524	221.622	204.7
											0.83	-0.18633	0.17	-1.77196	7.09755	3.78675	-2.48893	-5.22233							0.83	665.708	381.537	210.894	195.686
											0.84	-0.174353	0.16	-1.83258	6.71914	3.49649	-2.61211	-5.20064							0.84	641.508	363.958	199.965	186.394
											0.85	-0.162519	0.15	-1.89712	6.33023	3.2026	-2.7259	-5.16746							0.85	615.771	345.784	188.84	176.825
											0.86	-0.150823	0.14	-1.96611	5.93118	2.9059	-2.8286	-5.1211							0.86	588.44	327.014	177.52	166.978
											0.87	-0.139262	0.13	-2.04022	5.52244	2.60736	-2.91824	-5.05963							0.87	559.457	307.643	166.008	156.854
											0.88	-0.127833	0.12	-2.12026	5.10451	2.3081	-2.99256	-4.9808							0.88	528.762	287.67	154.307	146.452
											0.89	-0.116534	0.11	-2.20727	4.678	2.00943	-3.04891	-4.88201							0.89	496.292	267.092	142.419	135.774
											0.9	-0.105361	0.1	-2.30259	4.24362	1.71289	-3.08416	-4.76012							0.9	461.978	245.906	130.346	124.817
											0.91	-0.0943107	0.09	-2.40795	3.80224	1.42037	-3.09453	-4.61139							0.91	425.752	224.109	118.092	113.584
											0.92	-0.0833816	0.08	-2.52573	3.35494	1.13416	-3.07539	-4.43121							0.92	387.538	201.699	105.658	102.073
											0.93	-0.0725707	0.07	-2.65926	2.90306	0.857139	-3.02095	-4.2138							0.93	347.259	178.673	93.0474	90.2845
											0.94	-0.0618754	0.06	-2.81341	2.44834	0.593043	-2.92372	-3.95171							0.94	304.833	155.027	80.2616	78.2189
											0.95	-0.0512933	0.05	-2.99573	1.99314	0.346862	-2.77369	-3.63494							0.95	260.173	130.76	67.3033	65.8758
											0.96	-0.040822	0.04	-3.21888	1.54076	0.125634	-2.55676	-3.2494							0.96	213.188	105.869	54.1746	53.2554
											0.97	-0.0304592	0.03	-3.50656	1.09622	-0.0599778	-2.25158	-2.77377							0.97	163.783	80.3497	40.8778	40.3576
											0.98	-0.0202027	0.02	-3.91202	0.66808	-0.191847	-1.82186	-2.17178							0.98	111.856	54.2005	27.415	27.1824
											0.99	-0.0100503	0.01	-4.60517	0.274366	-0.23178	-1.19119	-1.36705							0.99	57.2995	27.4182	13.7884	13.7299
R	T	δPBAT-δPLA	ρ	Mn(PBAT)	Mn(PLA)	Blend	Mmonomer(PBAT)	Mmonomer(PLA)	VPBAT	VPLA	ɸPBAT	lnɸPBAT	ɸPLA	lnɸPLA	∆GM/RTV (Mn52/127)	∆GM/RTV (Mn52/60)	∆GM/RTV (Mn52/30)	∆GM/RTV (Mn30/30)							ɸPBAT
kgm2/s2molK	K	MPa1/2	kg/m3	kg/mol	kg/mol		kg/mol	kg/mol	m3/mol	m3/mol
8.31	463	0.49	1250	52.1	127	Mn52/127	420	72	0.04168	0.1016
				52.1	60	Mn52/60			0.04168	0.048
				52.1	30	Mn52/30			0.04168	0.024	0.01	-4.60517	0.99	-0.0100503	-0.585022	-0.694379	-0.901667	-1.7156
				30	30	Mn30/30			0.024	0.024	0.02	-3.91202	0.98	-0.0202027	-0.848927	-1.06653	-1.479	-2.86185
											0.03	-3.50656	0.97	-0.0304592	-0.998769	-1.3235	-1.93903	-3.79831
											0.04	-3.21888	0.96	-0.040822	-1.07855	-1.50927	-2.32571	-4.60137
											0.05	-2.99573	0.95	-0.0512933	-1.10917	-1.64473	-2.65991	-5.30729
											0.06	-2.81341	0.94	-0.0618754	-1.10292	-1.74217	-2.9539	-5.93741
											0.07	-2.65926	0.93	-0.0725707	-1.06793	-1.80971	-3.21576	-6.50581
											0.08	-2.52573	0.92	-0.0833816	-1.00997	-1.85308	-3.45123	-7.02248
											0.09	-2.40795	0.91	-0.0943107	-0.93335	-1.87661	-3.66458	-7.49488
											0.1	-2.30259	0.9	-0.105361	-0.841418	-1.88362	-3.85913	-7.92879
											0.11	-2.20727	0.89	-0.116534	-0.73684	-1.87675	-4.03748	-8.32882
											0.12	-2.12026	0.88	-0.127833	-0.621796	-1.85819	-4.2018	-8.69871
											0.13	-2.04022	0.87	-0.139262	-0.498097	-1.82972	-4.35385	-9.04159
											0.14	-1.96611	0.86	-0.150823	-0.367274	-1.79287	-4.49511	-9.36008
											0.15	-1.89712	0.85	-0.162519	-0.230635	-1.74892	-4.62686	-9.65641
											0.16	-1.83258	0.84	-0.174353	-0.0893125	-1.69899	-4.75018	-9.93252
											0.17	-1.77196	0.83	-0.18633	0.0557063	-1.64406	-4.86601	-10.1901
											0.18	-1.7148	0.82	-0.198451	0.203552	-1.58498	-4.97518	-10.4306
											0.19	-1.66073	0.81	-0.210721	0.353452	-1.5225	-5.07842	-10.6554
											0.2	-1.60944	0.8	-0.223144	0.504721	-1.4573	-5.17636	-10.8655
											0.21	-1.56065	0.79	-0.235722	0.65674	-1.38998	-5.26957	-11.0621
											0.22	-1.51413	0.78	-0.248461	0.808954	-1.32106	-5.35856	-11.246
											0.23	-1.46968	0.77	-0.261365	0.960859	-1.25105	-5.44378	-11.4182
											0.24	-1.42712	0.76	-0.274437	1.112	-1.18038	-5.52563	-11.5792
											0.25	-1.38629	0.75	-0.287682	1.26195	-1.10945	-5.60448	-11.7299
											0.26	-1.34707	0.74	-0.301105	1.41033	-1.03862	-5.68066	-11.8709
											0.27	-1.30933	0.73	-0.314711	1.55679	-0.968228	-5.75445	-12.0027
											0.28	-1.27297	0.72	-0.328504	1.70101	-0.898574	-5.82613	-12.1258
											0.29	-1.23787	0.71	-0.34249	1.84268	-0.829936	-5.89594	-12.2407
											0.3	-1.20397	0.7	-0.356675	1.98153	-0.76257	-5.96408	-12.3479
											0.31	-1.17118	0.69	-0.371064	2.11731	-0.696709	-6.03075	-12.4477
											0.32	-1.13943	0.68	-0.385662	2.24978	-0.632569	-6.09612	-12.5405
											0.33	-1.10866	0.67	-0.400478	2.37871	-0.570347	-6.16035	-12.6267
											0.34	-1.07881	0.66	-0.415515	2.5039	-0.510224	-6.22356	-12.7064
											0.35	-1.04982	0.65	-0.430783	2.62516	-0.452368	-6.28589	-12.7801
											0.36	-1.02165	0.64	-0.446287	2.74231	-0.396932	-6.34743	-12.848
											0.37	-0.994252	0.63	-0.462035	2.85518	-0.344055	-6.40827	-12.9102
											0.38	-0.967584	0.62	-0.478036	2.96361	-0.293867	-6.4685	-12.967
											0.39	-0.941609	0.61	-0.494296	3.06747	-0.246485	-6.52817	-13.0187
											0.4	-0.916291	0.6	-0.510826	3.16662	-0.202016	-6.58734	-13.0653
											0.41	-0.891598	0.59	-0.527633	3.26092	-0.160556	-6.64604	-13.107
											0.42	-0.867501	0.58	-0.544727	3.35026	-0.122194	-6.70431	-13.144
											0.43	-0.84397	0.57	-0.562119	3.43454	-0.087007	-6.76217	-13.1763
											0.44	-0.820981	0.56	-0.579818	3.51363	-0.0550656	-6.81961	-13.2041
											0.45	-0.798508	0.55	-0.597837	3.58746	-0.0264312	-6.87665	-13.2275
											0.46	-0.776529	0.54	-0.616186	3.65593	-0.00115734	-6.93325	-13.2466
											0.47	-0.755023	0.53	-0.634878	3.71896	0.0207101	-6.9894	-13.2613
											0.48	-0.733969	0.52	-0.653926	3.77647	0.0391331	-7.04507	-13.2718
											0.49	-0.71335	0.51	-0.673345	3.82839	0.0540807	-7.10021	-13.2781
											0.5	-0.693147	0.5	-0.693147	3.87466	0.0655295	-7.15475	-13.2802
											0.51	-0.673345	0.49	-0.71335	3.91521	0.0734634	-7.20865	-13.2781
											0.52	-0.653926	0.48	-0.733969	3.94999	0.0778731	-7.26182	-13.2718
											0.53	-0.634878	0.47	-0.755023	3.97896	0.078757	-7.31417	-13.2613
											0.54	-0.616186	0.46	-0.776529	4.00207	0.0761201	-7.36561	-13.2466
											0.55	-0.597837	0.45	-0.798508	4.01929	0.0699752	-7.41603	-13.2275
											0.56	-0.579818	0.44	-0.820981	4.03057	0.060342	-7.46531	-13.2041
											0.57	-0.562119	0.43	-0.84397	4.03589	0.0472479	-7.51332	-13.1763
											0.58	-0.544727	0.42	-0.867501	4.03523	0.0307279	-7.5599	-13.144
											0.59	-0.527633	0.41	-0.891598	4.02857	0.0108247	-7.60491	-13.107
											0.6	-0.510826	0.4	-0.916291	4.0159	-0.0124107	-7.64817	-13.0653
											0.61	-0.494296	0.39	-0.941609	3.99721	-0.038919	-7.68949	-13.0187
											0.62	-0.478036	0.38	-0.967584	3.97249	-0.0686323	-7.72867	-12.967
											0.63	-0.462035	0.37	-0.994252	3.94175	-0.101473	-7.7655	-12.9102
											0.64	-0.446287	0.36	-1.02165	3.905	-0.137355	-7.79974	-12.848
											0.65	-0.430783	0.35	-1.04982	3.86226	-0.176181	-7.83113	-12.7801
											0.66	-0.415515	0.34	-1.07881	3.81354	-0.217844	-7.85941	-12.7064
											0.67	-0.400478	0.33	-1.10866	3.75886	-0.262223	-7.88428	-12.6267
											0.68	-0.385662	0.32	-1.13943	3.69827	-0.309188	-7.90542	-12.5405
											0.69	-0.371064	0.31	-1.17118	3.63181	-0.358594	-7.92248	-12.4477
											0.7	-0.356675	0.3	-1.20397	3.55951	-0.410281	-7.93511	-12.3479
											0.71	-0.34249	0.29	-1.23787	3.48145	-0.464076	-7.9429	-12.2407
											0.72	-0.328504	0.28	-1.27297	3.39767	-0.519787	-7.94542	-12.1258
											0.73	-0.314711	0.27	-1.30933	3.30827	-0.577205	-7.9422	-12.0027
											0.74	-0.301105	0.26	-1.34707	3.21332	-0.636098	-7.93275	-11.8709
											0.75	-0.287682	0.25	-1.38629	3.11291	-0.696215	-7.9165	-11.7299
											0.76	-0.274437	0.24	-1.42712	3.00716	-0.757279	-7.89286	-11.5792
											0.77	-0.261365	0.23	-1.46968	2.89619	-0.818983	-7.86118	-11.4182
											0.78	-0.248461	0.22	-1.51413	2.78014	-0.880991	-7.82074	-11.246
											0.79	-0.235722	0.21	-1.56065	2.65916	-0.94293	-7.77076	-11.0621
											0.8	-0.223144	0.2	-1.60944	2.53342	-1.00439	-7.71038	-10.8655
											0.81	-0.210721	0.19	-1.66073	2.40312	-1.06491	-7.63864	-10.6554
											0.82	-0.198451	0.18	-1.7148	2.26849	-1.12398	-7.55447	-10.4306
											0.83	-0.18633	0.17	-1.77196	2.12977	-1.18102	-7.4567	-10.1901
											0.84	-0.174353	0.16	-1.83258	1.98726	-1.23539	-7.344	-9.93252
											0.85	-0.162519	0.15	-1.89712	1.84128	-1.28636	-7.21486	-9.65641
											0.86	-0.150823	0.14	-1.96611	1.6922	-1.33308	-7.06758	-9.36008
											0.87	-0.139262	0.13	-2.04022	1.54047	-1.3746	-6.9002	-9.04159
											0.88	-0.127833	0.12	-2.12026	1.3866	-1.40981	-6.71047	-8.69871
											0.89	-0.116534	0.11	-2.20727	1.23119	-1.43738	-6.49572	-8.32882
											0.9	-0.105361	0.1	-2.30259	1.07495	-1.45578	-6.25283	-7.92879
											0.91	-0.0943107	0.09	-2.40795	0.918752	-1.46312	-5.97802	-7.49488
											0.92	-0.0833816	0.08	-2.52573	0.763671	-1.45711	-5.66666	-7.02248
											0.93	-0.0725707	0.07	-2.65926	0.611052	-1.43487	-5.31296	-6.50581
											0.94	-0.0618754	0.06	-2.81341	0.462642	-1.39266	-4.90942	-5.93741
											0.95	-0.0512933	0.05	-2.99573	0.320784	-1.32549	-4.44605	-5.30729
											0.96	-0.040822	0.04	-3.21888	0.188789	-1.22633	-3.90873	-4.60137
											0.97	-0.0304592	0.03	-3.50656	0.0716824	-1.08452	-3.27611	-3.79831
											0.98	-0.0202027	0.02	-3.91202	-0.021987	-0.881913	-2.51192	-2.86185
											0.99	-0.0100503	0.01	-4.60517	-0.074188	-0.580334	-1.53974	-1.7156
Author	Shen Su (Mr.)
Email address	shen.su@ruhr-uni-bochum.de

## Sheet: Fox
Tg(PBAT) [K]	Tg(PLA) [K]	difference of between K and °C	mPBAT	(1-mPBAT)	Tg [K]	Tg [°C]
244.9	334.8	273.2	0	1	334.8	61.6
			0.01	0.99	333.575	60.3755
			0.02	0.98	332.36	59.1599
			0.03	0.97	331.153	57.9531
			0.04	0.96	329.955	56.7551
			0.05	0.95	328.766	55.5657
			0.06	0.94	327.585	54.3848
			0.07	0.93	326.412	53.2124
			0.08	0.92	325.248	52.0484
			0.09	0.91	324.093	50.8926
			0.1	0.9	322.945	49.7451
			0.11	0.89	321.806	48.6056
			0.12	0.88	320.674	47.4741
			0.13	0.87	319.551	46.3506
			0.14	0.86	318.435	45.2349
			0.15	0.85	317.327	44.1269
			0.16	0.84	316.227	43.0267
			0.17	0.83	315.134	41.934
			0.18	0.82	314.049	40.8489
			0.19	0.81	312.971	39.7712
			0.2	0.8	311.901	38.7009
			0.21	0.79	310.838	37.6379
			0.22	0.78	309.782	36.5822
			0.23	0.77	308.734	35.5335
			0.24	0.76	307.692	34.4919
			0.25	0.75	306.657	33.4574
			0.26	0.74	305.63	32.4298
			0.27	0.73	304.609	31.409
			0.28	0.72	303.595	30.395
			0.29	0.71	302.588	29.3878
			0.3	0.7	301.587	28.3872
			0.31	0.69	300.593	27.3932
			0.32	0.68	299.606	26.4058
			0.33	0.67	298.625	25.4248
			0.34	0.66	297.65	24.4502
			0.35	0.65	296.682	23.482
			0.36	0.64	295.72	22.52
			0.37	0.63	294.764	21.5643
			0.38	0.62	293.815	20.6147
			0.39	0.61	292.871	19.6712
			0.4	0.6	291.934	18.7338
			0.41	0.59	291.002	17.8023
			0.42	0.58	290.077	16.8768
			0.43	0.57	289.157	15.9571
			0.44	0.56	288.243	15.0432
			0.45	0.55	287.335	14.1351
			0.46	0.54	286.433	13.2327
			0.47	0.53	285.536	12.336
			0.48	0.52	284.645	11.4449
			0.49	0.51	283.759	10.5593
			0.5	0.5	282.879	9.67914
			0.51	0.49	282.004	8.80448
			0.52	0.48	281.135	7.9352
			0.53	0.47	280.271	7.07127
			0.54	0.46	279.413	6.21263
			0.55	0.45	278.559	5.35924
			0.56	0.44	277.711	4.51105
			0.57	0.43	276.868	3.668
			0.58	0.42	276.03	2.83006
			0.59	0.41	275.197	1.99717
			0.6	0.4	274.369	1.16929
			0.61	0.39	273.546	0.346385
			0.62	0.38	272.728	-0.471602
			0.63	0.37	271.915	-1.28471
			0.64	0.36	271.107	-2.09299
			0.65	0.35	270.304	-2.89647
			0.66	0.34	269.505	-3.69521
			0.67	0.33	268.711	-4.48924
			0.68	0.32	267.921	-5.27861
			0.69	0.31	267.137	-6.06335
			0.7	0.3	266.356	-6.8435
			0.71	0.29	265.581	-7.61912
			0.72	0.28	264.81	-8.39023
			0.73	0.27	264.043	-9.15687
			0.74	0.26	263.281	-9.91909
			0.75	0.25	262.523	-10.6769
			0.76	0.24	261.77	-11.4304
			0.77	0.23	261.02	-12.1796
			0.78	0.22	260.276	-12.9245
			0.79	0.21	259.535	-13.6651
			0.8	0.2	258.798	-14.4016
			0.81	0.19	258.066	-15.1338
			0.82	0.18	257.338	-15.862
			0.83	0.17	256.614	-16.586
			0.84	0.16	255.894	-17.306
			0.85	0.15	255.178	-18.022
			0.86	0.14	254.466	-18.734
			0.87	0.13	253.758	-19.442
			0.88	0.12	253.054	-20.146
			0.89	0.11	252.354	-20.8462
			0.9	0.1	251.657	-21.5425
			0.91	0.09	250.965	-22.235
			0.92	0.08	250.276	-22.9237
			0.93	0.07	249.591	-23.6086
			0.94	0.06	248.91	-24.2898
			0.95	0.05	248.233	-24.9672
			0.96	0.04	247.559	-25.641
			0.97	0.03	246.889	-26.3112
			0.98	0.02	246.222	-26.9777
			0.99	0.01	245.559	-27.6406
			1	0	244.9	-28.3
Author	Shen Su (Mr.)
Email address	shen.su@ruhr-uni-bochum.de
